# Supplementary material for: Rapid screening of genome edited strawberry (Fragaria ×ananassa) regenerants using high-resolution melting analysis followed by Amplicon sequencing
Source: BMC Res Notes. 2026 Apr 24;19:245. doi: 10.1186/s13104-026-07792-9 (PMC13245021; doi:10.1186/s13104-026-07792-9)
Supplement: Supplementary file 2 — Supplementary Material 2. [file 13104_2026_7792_MOESM2_ESM.xlsx]

## Sheet: Sheet1
Subgenome	sgRNA	C-2-1		C-3-1		C-3-2		C-3-2-2b-5		C-3-3		C-6-1		C-7-1		C-8-3		C-36		C-44
		Mutation	% of total reads	Mutation	% of total reads	Mutation	% of total reads	Mutation	% of total reads	Mutation	% of total reads	Mutation	% of total reads	Mutation	% of total reads	Mutation	% of total reads	Mutation	% of total reads	Mutation	% of total reads
A	1	WT	26.34	WT	31.58	WT	36.48	WT	71.12	WT	44.67	WT	17.71	WT	10.43	WT	49.72	WT	2.01	WT	30.75
		2bp del (603-604)	63.06	2bp del (603-604)	59.97	2bp del (603-604)	53.47	2bp del (603-604)	20.31	2bp del (603-604)	50.5	1bp del (602)	17.92	1bp del (602)	0.79	2bp del (603-604)	45.58	2bp del (603-604)	46.89	2bp del (603-604)	59.12
		3bp del (600-602)	0.72	3bp del (601-603)	0.55	3bp del (600-602)	0.57	4bp del (601-604)	0.65			2bp del (603-604)	37.43	2bp del (603-604)	81			4bp del (601-604)	44.9	3bp del (600-602)	0.7
		4bp del (601-604)	0.68	5bp del (599-603)	0.72	4bp del (601-604)	1.28	1bp ins (602^603)	0.84			4bp del (601-604)	0.73	1bp ins (602^603)	1.01			5bp del (599-603)	2.8	4bp del (601-604)	0.65
		5bp del (599-603)	0.62									1bp ins (602^603)	0.84
		1bp ins (603^604)	0.51
		Total non-WT	65.59	Total non-WT	61.24	Total non-WT	55.32	Total non-WT	21.8	Total non-WT	50.5	Total non-WT	56.92	Total non-WT	82.8	Total non-WT	45.58	Total non-WT	94.59	Total non-WT	60.47
	2	WT	94.51	WT	94.88	WT	93.66	WT	94.3	WT	96.37	WT	92.26	WT	93.31	WT	95.86	WT	95.17	WT	92.76
				1bp del (931)	0.57	1bp sub (A939>G)	0.56					1bp sub (A939>G)	0.58	1bp del (931)	0.52
						1bp sub (A941>G)	0.6					1bp sub (A940>G)	0.54	1bp sub (A939>G)	0.54
						1bp sub (T945>C)	0.54					1bp sub (A941>G)	0.64	1bp sub (A941>G)	0.58
												1bp sub (T944>C)	0.66
		Total non-WT	0	Total non-WT	0.57	Total non-WT	1.7	Total non-WT	0	Total non-WT	0	Total non-WT	2.42	Total non-WT	1.64	Total non-WT	0	Total non-WT	0	Total non-WT	0
B	1	WT	35.34	WT	38.84	WT	40.57	WT	72.73	WT	47.04	WT	47.36	WT	15.38	WT	90.34	WT	2.14	WT	16.82
		2bp del (585-586)	55.48	2bp del (585-586)	52.06	2bp del (585-586)	50.23	2bp del (585-586)	20.29	2bp del (585-586)	48.85	1bp del (584)	0.93	2bp del (585-586)	77.52	2bp del (585-586)	5.4	2bp del (585-586)	45.75	2bp del (585-586)	75.3
				3bp del (582-584)	0.59	5bp del (581-585)	1.34					2bp del (585-586)	37.89	5bp del (581-585)	0.62			4bp del (583-586)	4.5
				3bp del (583-585)	0.56							4bp del (583-586)	0.58					5bp del (581-585)	44.36
				5bp del (581-585)	0.55							14 del (576-589)	2.45
												1bp ins (584^585)	1.08
		Total non-WT	55.48	Total non-WT	53.76	Total non-WT	51.57	Total non-WT	20.29	Total non-WT	48.85	Total non-WT	42.93	Total non-WT	78.14	Total non-WT	5.4	Total non-WT	94.61	Total non-WT	75.3
	2	WT	94.73	WT	94.38	WT	93.67	WT	94.25	WT	96.45	WT	92.89	WT	93.54	WT	95.78	WT	94.99	WT	92.33
				1bp del (913)	0.59	1bp sub (A923>G)	0.53	1bp sub (A916>G)	0.6			1bp sub (A921>G)	0.55	1bp sub (A921>G)	0.61			1bp del (913)	0.52	1bp sub (A919>G)	0.68
								1bp sub (T926>C)	0.58			1bp sub (A922>G)	0.67	1bp sub (A922>G)	0.51					1bp sub (A922>G)	0.6
												1bp sub (A923>G)	0.53
		Total non-WT	0	Total non-WT	0.59	Total non-WT	0.53	Total non-WT	1.18	Total non-WT	0	Total non-WT	1.75	Total non-WT	1.12	Total non-WT	0	Total non-WT	0.52	Total non-WT	1.28
C	1	WT	50.72	WT	64.1	WT	69.21	WT	79.24	WT	82.79	WT	29.53	WT	40.38	WT	90.68	WT	31.75	WT	60.13
		1bp del (615)	0.58	1bp del (614)	0.62	2bp del (615-616)	17.53	2bp del (615-616)	11.77	2bp del (615-616)	11.66	1bp del (614)		2bp del (615-616)	47.31	2bp del (615-616)	4.37	2bp del (615-616)	54.98	1bp del (614)	0.58
		2bp del (616-617)	32.1	2bp del (615-615)	21.12	3bp del (612-614)	0.89	5bp del (611-615)	0.6			2bp del (615-616)	55.22	3bp del (612-614)	0.99			3bp del (612-614)	0.51	2bp del (615-615)	23.83
		3bp del (612-614)	1.85	3bp del (612-614)	1.81	4bp del (613-616)	0.54	1bp sub(T613>C)	0.57			3bp del (612-614)	0.98					4bp del (613-616)	4.47	3bp del (612-614)	1.32
		3bp del (613-615)	1.12	3bp del (613-615)	0.73	5bp del (611-615)	0.57					4bp del (613-616)	0.7					5bp del (611-615)	1.93	3bp del (613-615)	0.98
		4bp del (611-614)	0.68	4bp del (611-614)	0.64	1bp sub(A601>G)	0.51					5bp del (611-615)	0.66							4bp del (611-614)	0.56
		4bp del (613-616)	0.9	4bp del (613-616)	0.67	1bp sub(A602>G)	0.6					1bp ins (614^615)	0.95							4bp del (613-616)	1.07
		5bp del(611-615)	1.12	5bp del (611-615)	1.21	1bp sub(T613>C)	0.84					1bp sub(T613>C)	0.61							5bp del (611-615)	1.16
		1bp ins (614^615)	0.7	12bp del (504-515)	0.54							8bp del (612-619)	0.52							1bp sub (A601>G)	0.57
		Total non-WT	39.05	Total non-WT	27.34	Total non-WT	21.48	Total non-WT	12.94	Total non-WT	11.66	Total non-WT	59.64	Total non-WT	48.3	Total non-WT	4.37	Total non-WT	61.89	Total non-WT	30.07
	2	WT	94.47	WT	94.63	WT	93.19	WT	94.16	WT	96.35	WT	92.21	WT	92.4	WT	95.87	WT	95.08	WT	92.69
		1bp del (943)	0.68	5bp del (943-947)	0.55	1bp sub (A949>G)	0.51	1bp sub (A949>G)	0.63			1bp del (943)	0.68	1bp del (943)	0.58			1bp del (943)	0.5	1bp sub (T956>C)	0.53
						1bp sub (A951>G)	0.63					1bp sub (A951>G)	0.64	1bp sub (A951>G)	0.68
						1bp sub (A953>G)	0.53					1bp sub (A952>G)	0.5	1bp sub (A952>G)	0.51
												1bp sub (A953>G)	0.52	1bp sub (A953>G)	0.58
														1bp sub (A956>G)	0.55
		Total non-WT	0.68	Total non-WT	0.55	Total non-WT	1.67	Total non-WT	0.63	Total non-WT	0	Total non-WT	2.34	Total non-WT	2.9	Total non-WT	0	Total non-WT	0.5	Total non-WT	0.53
D	1	WT	24.57	WT	29.31	WT	36.21	WT	71.96	WT	42.94	WT	18.18	WT	10.74	WT	87.93	WT	30.38	WT	11.2
		2bp del (585-586)	63.46	2bp del (585-586)	60.64	2bp del (585-586)	54.35	2bp del (585-586)	21.69	2bp del (585-586)	52.06	2bp del (585-586)	70.51	2bp del (585-586)	80.98	2bp del (585-586)	7.81	2bp del (585-586)	57.85	2bp del (585-586)	79.41
		3bp del (582-584)	0.9	3bp del (582-584)	0.66	4bp del (583-586)	0.55					3bp del (582-584)	0.69					3bp del (582-584)	0.66
		3bp del (583-585)	0.76									3bp del (583-585)	0.63					4bp del (583-586)	2.01
		4bp del (583-586)	0.79									1 bp ins (584^585)	0.54					5bp del (581-585)	1.81
		5bp del (581-585)	0.65
		Total non-WT	66.56	Total non-WT	61.3	Total non-WT	54.9	Total non-WT	21.69	Total non-WT	52.06	Total non-WT	72.37	Total non-WT	80.98	Total non-WT	7.81	Total non-WT	62.33	Total non-WT	79.41
	2	WT	93.86	WT	92.81	WT	93.2	WT	94.32	WT	96.31	WT	90.75	WT	92.45	WT	95.02	WT	93.94	WT	92.53
		1bp del (913)	0.73	1bp del (913)	0.86	1bp sub (A923>G)	0.56	1bp sub (A922>G)	0.62			1bp del (913)	0.62	1bp del (913)	0.79	1bp sub (T926>C)	0.54	1bp del (913)	0.66	1bp sub (A922>G)	0.51
				5bp del (913-917)	0.86							1bp sub (A919>G)	0.78	1bp sub (A922>G)	0.51					1bp sub (A923>G)	0.68
												1bp sub (A921>G)	0.78	1bp sub (A923>G)	0.52
												1bp sub (A922>G)	0.61
												1bp sub (A923>G)	0.63
		Total non-WT	0.73	Total non-WT	1.72	Total non-WT	0.56	Total non-WT	0.62	Total non-WT	0	Total non-WT	3.42	Total non-WT	1.82	Total non-WT	0.54	Total non-WT	0.66	Total non-WT	1.19
sgRNA position		Condensed Editing Summary
A	1	Total non-WT	65.59	Total non-WT	61.24	Total non-WT	55.32	Total non-WT	21.8	Total non-WT	50.5	Total non-WT	56.92	Total non-WT	82.8	Total non-WT	45.58	Total non-WT	94.59	Total non-WT	60.47
	2	Total non-WT	0	Total non-WT	0.57	Total non-WT	1.7	Total non-WT	0	Total non-WT	0	Total non-WT	2.42	Total non-WT	1.64	Total non-WT	0	Total non-WT	0	Total non-WT	0
B	1	Total non-WT	55.48	Total non-WT	53.76	Total non-WT	51.57	Total non-WT	20.29	Total non-WT	48.85	Total non-WT	42.93	Total non-WT	78.14	Total non-WT	5.4	Total non-WT	94.61	Total non-WT	75.3
	2	Total non-WT	0	Total non-WT	0.59	Total non-WT	0.53	Total non-WT	1.18	Total non-WT	0	Total non-WT	1.75	Total non-WT	1.12	Total non-WT	0	Total non-WT	0.52	Total non-WT	1.28
C	1	Total non-WT	39.05	Total non-WT	27.34	Total non-WT	21.48	Total non-WT	12.94	Total non-WT	11.66	Total non-WT	59.64	Total non-WT	48.3	Total non-WT	4.37	Total non-WT	61.89	Total non-WT	30.07
	2	Total non-WT	0.68	Total non-WT	0.55	Total non-WT	1.67	Total non-WT	0.63	Total non-WT	0	Total non-WT	2.34	Total non-WT	2.9	Total non-WT	0	Total non-WT	0.5	Total non-WT	0.53
D	1	Total non-WT	66.56	Total non-WT	61.3	Total non-WT	54.9	Total non-WT	21.69	Total non-WT	52.06	Total non-WT	72.37	Total non-WT	80.98	Total non-WT	7.81	Total non-WT	62.33	Total non-WT	79.41
	2	Total non-WT	0.73	Total non-WT	1.72	Total non-WT	0.56	Total non-WT	0.62	Total non-WT	0	Total non-WT	3.42	Total non-WT	1.82	Total non-WT	0.54	Total non-WT	0.66	Total non-WT	1.19
Supplementary Table 2. Mutations detected by amplicon sequencing for all selected lines. WT = wild-type, del = deletion, ins = insertion, sub = substitution. Position of mutations are indicated within () based on cDNA sequence.
