# Supplementary material for: Rapid screening of genome edited strawberry (Fragaria ×ananassa) regenerants using high-resolution melting analysis followed by Amplicon sequencing
Source: BMC Res Notes. 2026 Apr 24;19:245. doi: 10.1186/s13104-026-07792-9 (PMC13245021; doi:10.1186/s13104-026-07792-9)
Supplement: Supplementary file 3 — Supplementary Material 3. [file 13104_2026_7792_MOESM3_ESM.xlsx]

## Sheet: Sheet1
Set Name	Primer Name	Primer sequence (5'-3')
HRM G1 Set 1	G1-F1	AAGTGCAGAGAGCAGATGAAG
	G1-R1	TCTTGCTGTTCTGGTGATGG
HRM G2 Set 1	G2-F1	TGGCAATTTCTCTCAACCTTTG
	G2-R1	CAGTGAGATCAGATCCTGAAAGT
Amp-seq	W29_Ampseq-F	CTGGAATTGGTGGCTGAGATTA
	W29_Ampseq-R	CAAGTGCAGAGAGCAGATGAA
Sipplementary Table 1. List of primers used in this study.
